# Supplementary material for: Disease course of non-radiographic axial spondyloarthritis: Data from a long-term retrospective observational cohort
Source: PLoS One. 2023 Jun 30;18(6):e0288153. doi: 10.1371/journal.pone.0288153 (PMC10313044; doi:10.1371/journal.pone.0288153)
Supplement: S1 Data — (XLSX) [file pone.0288153.s001.xlsx]

## Sheet: data set
Patient	age	sex	Sx duration	smoking	BMI	HLA B27	ppl.manifestation	uveitis	psoriasis	IBD	ESR	elevated_ESR	CRP	elevated_CRP	SI sum score	Syndesmophyte	positive_MRI	NSAID	NSAIDscore	SSZ	MTX	TNFi	TNFi_duration	IL17i	Time	Progression
1	65	0	2.5	0	19.4674	1	1	0	0	0	60	1	55.4	1	0	1	0	1	100	1	1	1	0.40274	0	6.43014	0
2	18	0	1.75205	0	18.2868	1	1	0	1	0	3	0	0.4	0	0	0	1	1	89.881	1	0	0	0	0	7	0
3	22	1	2.06164	0	20.83	1	1	0	1	0	17	0	0.5	0	0	0	1	1	60.9923	0	0	0	0	0	8.69041	0
4	23	0	1.66712	0	21.8359	0	1	0	0	0	15	0	42.6	1	2	0	0	1	2.94785	1	0	0	0	0	6.85205	0
5	52	1	2.32192	0	33.2986	0	1	0	0	0	11	0	1.2	0	0	0	1	1	81.6561	1	0	1	4.90137	0	7.76164	0
6	36	0	4.50274	0	28.7347	1	1	0	0	0	85	1	72.9	1	1	0	0	1	38.2904	1	0	1	4.41096	0	4.46575	0
7	51	0	4.50274	0	24.1504	1	1	1	0	0	10	0	0.2	0	0	0	1	1	88.4034	1	1	1	5.10959	0	8.03562	0
8	30	0	1.91918	0	25.9516	1	1	0	0	0	84	1	20.4	1	2	0	1	1	87.396	1	0	0	0	0	3.39726	0
9	22	0	4.50274	0	19.7232	1	0	0	0	0	20	1	0.3	0	0	0	0	1	56.4828	0	0	0	0	0	7.03288	0
10	26	0	2.5137	0	24.8016	1	1	0	0	0	13	0	3.4	0	0	0	0	1	84.3361	1	0	1	6.80822	0	9.40274	0
11	21	0	3.50274	0	23.0825	1	0	0	0	0	6	0	0.2	0	2	0	0	1	60.9056	0	0	0	0	0	4.58082	0
12	52	0	1.91918	1	23.2335	1	1	1	0	0	6	0	0.4	0	2	0	0	1	62.9162	1	0	1	4.0411	0	9.41096	0
13	20	0	1.87534	0	22.9917	1	1	0	0	0	38	1	3	0	2	0	1	1	36.1953	1	0	1	8.5863	0	9.54521	0
14	43	1	1.87534	0	24.7475	1	1	0	0	0	98	1	29.9	1	2	0	0	1	65.3846	1	0	1	13.6301	0	13.3479	0
15	26	1	4.5	0	18.2563	0	0	0	0	0	13	0	0.2	0	2	0	0	1	1.32319	0	0	0	0	0	9.41644	0
16	34	0	1.60137	1	26.3656	0	1	0	0	0	2	0	1.2	0	2	0	1	1	64.5452	1	0	1	10.8329	0	11.2384	0
17	19	1	1.7	0	24.0346	1	1	0	0	0	36	1	6.3	1	0	0	1	1	70.4628	1	0	1	1.68767	0	6.98356	0
18	20	1	1.69726	0	21.0937	1	1	0	0	0	18	0	1.5	0	1	0	1	1	70.3846	1	0	0	0	0	5.13699	0
19	25	0	2.00411	0	26.5285	1	1	0	0	0	8	0	3.1	0	0	0	1	1	55.0676	1	1	1	1.32329	0	9.07397	0
20	27	0	2.35205	0	23.03	1	1	0	0	1	4	0	2.7	0	2	0	0	1	12.484	1	0	1	10.1452	0	12.9863	0
21	24	0	1.6589	0	28.2156	1	1	0	0	0	80	1	33.4	1	0	0	1	1	64.1233	1	1	1	3.46027	1	3.96986	0
22	61	1	2.39589	0	24.841	1	0	1	0	0	31	1	11.5	1	2	0	1	1	58.1041	0	0	1	10.8959	0	5.49041	0
23	27	1	1.80137	0	31.2175	0	1	0	0	0	37	1	2.7	0	2	0	0	1	43.7552	1	1	1	4.98356	1	9.2	0
24	19	0	2.33014	0	21.4692	0	1	0	0	0	2	0	0.2	0	2	0	1	1	45.7447	1	0	0	0	0	2	0
25	28	1	2.5	0	19.487	1	0	0	0	0	19	0	5.5	0	1	0	1	1	79.3077	0	0	0	0	0	3.62466	1
26	32	0	2.3411	0	21.0373	0	1	0	0	0	6	0	7.9	1	0	0	1	1	31.949	1	1	1	10.0932	0	9.74521	1
27	32	0	2.20959	0	28.0864	1	0	1	0	0	2	0	5.1	0	0	1	1	1	54.358	0	0	0	0	0	4.71233	1
28	23	1	1.58493	0	20.4152	1	0	0	0	0	11	0	1.4	0	1	0	0	1	41.0815	0	0	0	0	0	11.7753	1
29	49	0	20.4808	0	22.2656	1	0	0	0	0	70	1	34.7	1	0	1	1	1	81.3265	0	0	1	4.79452	0	4.52877	1
30	28	0	1.75205	0	25.8166	0	1	0	0	0	14	0	7	1	0	0	1	1	53.6604	1	1	1	3.28767	0	11.0521	1
31	27	0	8.50548	1	23.1834	1	1	0	0	0	16	1	2.2	0	2	0	1	1	40.0071	0	1	1	3.85205	0	8.95616	1
32	21	0	3.50274	0	23.5294	1	1	0	0	0	39	1	15.4	1	0	0	1	1	47.4159	1	0	1	8.12877	0	12.0603	1
33	21	0	5.38767	0	24.5351	0	1	0	0	0	4	0	1.2	0	0	0	0	1	15.2209	1	0	0	0	0	13.6411	1
34	20	0	2.50274	0	27.2865	1	1	0	0	0	27	1	30.6	1	0	0	0	1	18.6513	1	1	1	6.34521	0	12.3507	1
35	15	0	2.03425	0	.	1	0	1	0	0	17	1	11.9	1	2	0	0	1	34.626	0	0	0	0	0	3.38082	0
36	33	0	2.06712	0	24.2215	1	0	1	0	0	2	0	1.2	0	0	0	0	1	27.5281	1	0	1	12.7425	0	14.8877	0
37	33	0	.	0	23.7387	0	1	1	0	0	13	0	3.6	0	2	0	0	1	42.2629	1	0	0	0	0	12.0877	0
38	39	0	3.56027	0	28.251	1	0	0	0	0	4	0	2.8	0	2	0	1	1	23.9329	0	0	0	0	0	11.7781	0
39	19	0	7.38767	0	29.1145	1	1	0	0	0	37	1	3	0	3	0	1	1	42.8571	1	0	1	0.747945	0	1.61096	1
40	19	0	2.90822	0	27.1314	1	1	1	0	0	89	1	85.2	1	2	0	1	1	17.2394	1	1	1	15.811	0	16.0904	1
41	53	0	1.55753	0	26.0375	1	1	0	0	0	53	1	31.2	1	0	0	1	1	45.2163	1	1	1	3.91233	0	3.96986	1
42	14	0	1.58493	0	17.5278	1	1	0	0	0	5	0	1	0	1	0	1	1	58.7302	1	1	1	6.70685	0	12.2027	1
43	58	1	1.66986	0	25.0657	1	1	1	0	0	50	1	1.5	0	0	0	1	1	55.5529	1	0	0	0	0	6.38356	1
44	15	0	1.73836	0	27.3499	1	1	0	0	0	69	1	35.3	1	0	0	1	1	4.9067	1	0	0	0	0	4.90685	1
45	31	1	2.5	0	24.1672	1	0	0	0	0	16	0	0.3	0	0	1	1	1	10.7143	0	0	0	0	0	5.44658	1
46	39	1	2.46438	0	24.6278	1	0	1	0	0	41	1	2.4	0	2	0	1	1	43.2394	0	0	0	0	0	15.5397	1
47	68	1	3.65342	0	21.6413	0	0	0	0	0	120	1	49.8	1	1	1	1	1	63.4797	0	0	1	1.49863	0	4.84932	1
48	25	1	3.57945	0	21.2585	1	1	0	0	0	72	1	25.5	1	2	1	1	1	64.3139	1	1	1	1.1726	0	3.41918	1
49	39	0	11.5301	0	21.4533	0	1	0	0	0	6	0	1.4	0	2	0	1	1	23.8719	1	1	0	0	0	10.063	1
50	22	1	2.69452	0	21.4844	1	1	0	0	0	26	1	5.5	0	2	0	1	1	23.3093	1	0	0	0	0	10.474	1
51	44	0	6.51644	0	26.5731	1	0	0	0	0	23	1	9.5	1	2	1	0	1	97.9925	0	0	0	0	0	12.4055	1
52	32	1	2.50548	0	26.0375	0	1	0	0	0	9	0	1.2	0	2	0	0	1	86.9955	1	0	0	0	0	13.8329	1
53	34	1	1.74384	0	18.75	1	0	1	0	0	37	1	0.5	0	0	0	1	1	32.3396	0	0	0	0	0	7.58904	1
54	31	1	1.92192	0	19.8141	1	0	0	0	0	11	0	1.2	0	2	1	1	1	28.0148	0	0	0	0	0	6.16164	1
55	20	0	1.68356	0	22.3863	1	1	0	0	1	40	1	9.3	1	2	0	1	1	58.8563	1	0	0	0	0	7.81918	1
56	33	0	2.21233	0	23.1084	1	0	0	0	0	8	0	0.78	0	0	0	0	1	66.7857	0	0	0	0	0	12.5425	1
